# Supplementary material for: Loss of TMEM106B and PGRN leads to severe lysosomal abnormalities and neurodegeneration in mice
Source: EMBO Rep. 2020 Aug 10;21(10):e50219. doi: 10.15252/embr.202050219 (PMC7534636; doi:10.15252/embr.202050219)
Supplement: Supplementary file 2 — Table EV1 [file EMBR-21-e50219-s002.xlsx]

## Sheet: DEG WT vs Tmem Grn DKO cotex
Table EV1: List of DEG genes (WT vs TMEM106B-/- GRN-/- 2.7 month-old cortex samples )
Gene name	genes	Log FC	adj.P.Val
Ddx3y	ENSMUSG00000069045	5.61361	0.00406536
Gm7292	ENSMUSG00000104222	5.14863	0.0132251
Grn	ENSMUSG00000034708	5.1164	3.76553e-08
Gm11942	ENSMUSG00000094344	4.89107	2.90133e-15
Uty	ENSMUSG00000068457	4.46981	0.0132251
Eif2s3y	ENSMUSG00000069049	4.33793	0.032173
Cav2	ENSMUSG00000000058	1.49336	0.0421056
Rbm28	ENSMUSG00000029701	1.0442	0.00516282
Tubb2b	ENSMUSG00000045136	-0.657966	0.0421056
Rplp1	ENSMUSG00000007892	-0.684221	0.00128047
Ctsd	ENSMUSG00000007891	-0.793285	0.000745136
Hexb	ENSMUSG00000021665	-0.896513	0.022518
C1qc	ENSMUSG00000036896	-0.991778	0.0092414
Gm10073	ENSMUSG00000060019	-0.999378	0.00128047
C1qb	ENSMUSG00000036905	-1.00777	0.001613
C1qa	ENSMUSG00000036887	-1.30289	0.00316761
Tyrobp	ENSMUSG00000030579	-1.35113	0.000745136
Cd68	ENSMUSG00000018774	-1.81585	0.00375757
Gfap	ENSMUSG00000020932	-2.09401	5.29772e-07
Lyz2	ENSMUSG00000069516	-2.43998	0.00554629

## Sheet: DEG WT vs Tmem KO cortex
Column1	genes	Log FC	adj.P.Val
Gm11942	ENSMUSG00000094344	4.4919	1.82977e-15
Rbm28	ENSMUSG00000029701	1.19819	0.00200677
Rplp1	ENSMUSG00000007892	-0.746296	0.000456206
Gm10073	ENSMUSG00000060019	-1.29581	3.73224e-05

## Sheet: DEG WT vs Grn KO cortex
Column1	genes	Log Fc	adj.P.Val
Grn	ENSMUSG00000034708	5.87493	7.72547e-08
Gm7292	ENSMUSG00000104222	5.23622	0.0247408
Gm11942	ENSMUSG00000094344	4.94996	1.54867e-15
Rplp1	ENSMUSG00000007892	-0.732617	0.000808575
Gm10073	ENSMUSG00000060019	-0.962891	0.00283493
Dctn1	ENSMUSG00000031865	-2.38099	0.00238632
