# Supplementary material for: Loss of TMEM106B and PGRN leads to severe lysosomal abnormalities and neurodegeneration in mice
Source: EMBO Rep. 2020 Aug 10;21(10):e50219. doi: 10.15252/embr.202050219 (PMC7534636; doi:10.15252/embr.202050219)
Supplement: Supplementary file 4 — Dataset EV1 [file EMBR-21-e50219-s004.xlsx]

## Sheet: DEG WT vs  tmem106b Grn DKO sc
Dataset EV1: List of DEG genes (WT vs TMEM106B-/- GRN-/- 2.7 month-old spinal cord samples )
result_gene_symbol	genes	logFC	P.Value	adj.P.Val
Grn	ENSMUSG00000034708	6.04083	6.25223e-08	1.1799e-05
Gm11942	ENSMUSG00000094344	5.24644	8.30173e-12	6.17453e-09
Gm7292	ENSMUSG00000104222	4.99516	7.5862e-05	0.00314491
Ddx3y	ENSMUSG00000069045	4.37202	6.76644e-05	0.00295269
Uty	ENSMUSG00000068457	3.83831	0.000772026	0.0163509
B230312C02Rik	ENSMUSG00000084843	3.81469	0.00108091	0.020521
Kdm5d	ENSMUSG00000056673	2.66573	0.00193228	0.03035
Eif2s3y	ENSMUSG00000069049	2.57877	0.00200373	0.0311526
Fam227b	ENSMUSG00000027209	2.42789	0.000555316	0.0131208
Gnmt	ENSMUSG00000002769	2.36662	0.000716487	0.0154595
Ppp1r3g	ENSMUSG00000050423	2.33361	0.00117579	0.0216652
Epop	ENSMUSG00000043439	1.83958	0.00275403	0.0386053
mt-Te	ENSMUSG00000064369	1.81922	0.00318526	0.0421281
Abhd1	ENSMUSG00000006638	1.76641	0.00396147	0.0478404
Lgr6	ENSMUSG00000042793	1.76172	0.000110478	0.00409645
En1	ENSMUSG00000058665	1.71686	8.33753e-05	0.00332554
Gprc5c	ENSMUSG00000051043	1.64924	0.00308527	0.0415002
Neurod1	ENSMUSG00000034701	1.56848	0.00420432	0.0497747
Asb16	ENSMUSG00000034768	1.55022	0.000106024	0.00398478
Smyd1	ENSMUSG00000055027	1.54881	2.76935e-05	0.0014964
Hapln1	ENSMUSG00000021613	1.50002	0.00298499	0.0406267
Lgr5	ENSMUSG00000020140	1.46069	1.02154e-05	0.00072974
Sfmbt2	ENSMUSG00000061186	1.41953	0.00354936	0.0447439
Cyp2j12	ENSMUSG00000081225	1.41763	0.000192938	0.00621712
Hsd11b1	ENSMUSG00000016194	1.40838	2.71654e-06	0.000258255
Arl5a	ENSMUSG00000036093	1.39069	0.00323914	0.0426178
Cables1	ENSMUSG00000040957	1.29923	0.000104066	0.00393956
Bcor	ENSMUSG00000040363	1.26454	0.000121418	0.00436138
Dio2	ENSMUSG00000007682	1.2497	0.000416565	0.0107491
Kcnab3	ENSMUSG00000018470	1.24135	1.21348e-08	3.00848e-06
Aard	ENSMUSG00000068522	1.23827	9.39067e-05	0.00360899
Lsm14b	ENSMUSG00000039108	1.19033	4.31768e-06	0.000373923
Btbd17	ENSMUSG00000000202	1.18565	1.1082e-07	1.89353e-05
Cdkl1	ENSMUSG00000020990	1.16336	2.72177e-05	0.00148045
Apln	ENSMUSG00000037010	1.14422	1.24698e-06	0.000143335
Lhx3	ENSMUSG00000026934	1.11981	0.00175711	0.0287784
Ankrd34c	ENSMUSG00000047606	1.11127	0.00212696	0.0327567
Mon1b	ENSMUSG00000078908	1.09424	0.00211422	0.0326002
Asic1	ENSMUSG00000023017	1.07173	0.000277918	0.00805066
Sgpp2	ENSMUSG00000032908	1.07009	0.000118229	0.00428336
Cited1	ENSMUSG00000051159	1.05855	0.0019147	0.0302241
Tmem204	ENSMUSG00000024168	1.05399	0.000753154	0.0160859
Skor1	ENSMUSG00000022245	1.03223	0.000881094	0.0177115
Tekt5	ENSMUSG00000039179	1.02176	0.000528679	0.0126603
Gm13205	ENSMUSG00000086606	1.00637	5.82966e-05	0.00265885
Cbln1	ENSMUSG00000031654	0.997385	0.000131995	0.00463515
Diras2	ENSMUSG00000047842	0.996026	2.97301e-08	6.48115e-06
Particl	ENSMUSG00000108591	0.98366	0.00111569	0.0210235
Slc7a4	ENSMUSG00000022756	0.965041	0.00292097	0.0399272
P2ry1	ENSMUSG00000027765	0.947089	0.000518666	0.0125131
Lypd6b	ENSMUSG00000026765	0.942855	1.84509e-05	0.00113802
Car7	ENSMUSG00000031883	0.929119	0.00122161	0.0221917
Nup155	ENSMUSG00000022142	0.9253	0.00328561	0.0429166
Ano3	ENSMUSG00000074968	0.921082	0.000410321	0.0106489
Piga	ENSMUSG00000031381	0.919326	0.00113812	0.0212561
Cdkn2aipnl	ENSMUSG00000020392	0.914072	2.62135e-05	0.00144735
Smim3	ENSMUSG00000038059	0.886119	0.00140408	0.0245806
Smim17	ENSMUSG00000093536	0.885278	0.000158423	0.00539919
Cdkn1c	ENSMUSG00000037664	0.883888	0.00060753	0.0138158
Gm26782	ENSMUSG00000097431	0.860165	0.00416937	0.0496399
Cmpk2	ENSMUSG00000020638	0.850772	0.000221076	0.00680119
Gabra5	ENSMUSG00000055078	0.848334	7.2772e-05	0.00309261
Bend6	ENSMUSG00000042182	0.846363	1.33116e-08	3.23677e-06
Kdm7a	ENSMUSG00000042599	0.840897	0.0011637	0.0216062
Scn4b	ENSMUSG00000046480	0.83293	0.00065438	0.0145413
Tbkbp1	ENSMUSG00000038517	0.829158	0.00114467	0.0213155
Clgn	ENSMUSG00000002190	0.819442	0.000824969	0.017044
Kcns3	ENSMUSG00000043673	0.81387	0.00190242	0.0301036
Steap2	ENSMUSG00000015653	0.813289	0.000425855	0.0109219
Mmp17	ENSMUSG00000029436	0.811345	0.00254533	0.0367807
Cntn4	ENSMUSG00000064293	0.807048	0.00341436	0.0437842
Hrh3	ENSMUSG00000039059	0.804398	0.00177654	0.0289839
Cbln2	ENSMUSG00000024647	0.803573	0.000842826	0.0172718
Nat8l	ENSMUSG00000048142	0.799046	5.97073e-07	7.67042e-05
Vsnl1	ENSMUSG00000054459	0.793433	7.53505e-08	1.40108e-05
Ralyl	ENSMUSG00000039717	0.790808	1.88148e-05	0.00114925
Mrap2	ENSMUSG00000042761	0.789147	6.08913e-05	0.00274968
Ppp1r1b	ENSMUSG00000061718	0.788779	4.91172e-05	0.00236136
Gm2115	ENSMUSG00000097789	0.787706	0.000210259	0.00658048
Mir124-2hg	ENSMUSG00000100252	0.787001	0.0015729	0.0267308
Efna3	ENSMUSG00000028039	0.785062	0.00336082	0.0435838
Tdrp	ENSMUSG00000050052	0.783544	0.00333792	0.0433313
Cnst	ENSMUSG00000038949	0.778437	0.00381367	0.0464996
Etv1	ENSMUSG00000004151	0.778064	5.9422e-05	0.00269294
Cdr2	ENSMUSG00000030878	0.776037	1.15145e-05	0.000805877
Lin7b	ENSMUSG00000003872	0.775621	3.21243e-05	0.00166467
Tsc22d3	ENSMUSG00000031431	0.771339	0.00216806	0.0331075
B230217C12Rik	ENSMUSG00000050538	0.765578	0.00105594	0.0201682
Slc32a1	ENSMUSG00000037771	0.764646	1.8189e-06	0.000186977
Cck	ENSMUSG00000032532	0.752517	2.39792e-05	0.00138444
Ints9	ENSMUSG00000021975	0.751776	0.00373103	0.0459547
Ddc	ENSMUSG00000020182	0.750174	0.00096523	0.018863
Fam43b	ENSMUSG00000078235	0.747656	0.00086042	0.0174625
Pcp4	ENSMUSG00000090223	0.745356	1.65064e-05	0.00104353
Ina	ENSMUSG00000034336	0.744935	1.44655e-07	2.29086e-05
Map3k10	ENSMUSG00000040390	0.74475	0.0028774	0.0396053
Kifc2	ENSMUSG00000004187	0.742446	6.85901e-06	0.000532057
Jph3	ENSMUSG00000025318	0.738884	4.26831e-05	0.00209994
Calb2	ENSMUSG00000003657	0.735478	1.31304e-06	0.000148233
Chrna4	ENSMUSG00000027577	0.733281	7.25087e-05	0.00309261
Hapln4	ENSMUSG00000007594	0.729475	0.000347589	0.00943114
Tmem151b	ENSMUSG00000096847	0.729387	3.77786e-06	0.000340673
Ccdc85c	ENSMUSG00000084883	0.728551	4.00166e-05	0.00198627
Tagap1	ENSMUSG00000052031	0.725349	0.000915525	0.0182325
Ebf2	ENSMUSG00000022053	0.72442	0.0027233	0.0383872
Pantr1	ENSMUSG00000060424	0.721088	0.000946095	0.0186913
Syndig1	ENSMUSG00000074736	0.719903	0.0014413	0.0249641
Aifm3	ENSMUSG00000022763	0.719614	0.000396613	0.0103826
Ablim3	ENSMUSG00000032735	0.719055	0.0034448	0.0439517
Hpca	ENSMUSG00000028785	0.715305	0.000594744	0.0137384
Scd1	ENSMUSG00000037071	0.714113	2.44272e-05	0.00138501
Garnl3	ENSMUSG00000038860	0.713763	0.000641231	0.0143605
Galnt9	ENSMUSG00000033316	0.713378	0.000121853	0.0043646
Sh3gl2	ENSMUSG00000028488	0.712051	8.26001e-06	0.000617986
Cntnap1	ENSMUSG00000017167	0.710271	0.000711135	0.0153702
Prkcz	ENSMUSG00000029053	0.709299	4.05343e-05	0.00200202
Sac3d1	ENSMUSG00000024790	0.707701	0.00186833	0.029865
Dnajc27	ENSMUSG00000020657	0.705262	2.72814e-05	0.00148045
Dync1i1	ENSMUSG00000029757	0.704168	6.02852e-06	0.000482434
Stmn3	ENSMUSG00000027581	0.701642	1.00914e-05	0.000725173
Frzb	ENSMUSG00000027004	0.701384	0.00187401	0.0299179
Tmem41a	ENSMUSG00000022856	0.70131	0.00338406	0.0436386
Gm2830	ENSMUSG00000086567	0.701059	0.000247913	0.00744563
Lmx1b	ENSMUSG00000038765	0.698053	0.00318061	0.0421281
Pak7	ENSMUSG00000039913	0.697798	0.000682165	0.01498
Ranbp6	ENSMUSG00000074909	0.693224	0.00215264	0.0329885
Lamp5	ENSMUSG00000027270	0.693123	0.000193732	0.00621712
Kcnc3	ENSMUSG00000062785	0.693011	0.000124648	0.00445213
Gls2	ENSMUSG00000044005	0.692384	0.000436477	0.011082
Rnaseh2a	ENSMUSG00000052926	0.691887	0.0018138	0.0293015
Nxpe3	ENSMUSG00000075033	0.691532	0.00114463	0.0213155
Atp6v1g2	ENSMUSG00000024403	0.687694	7.81058e-07	9.40542e-05
Rap1gap2	ENSMUSG00000038807	0.685849	0.00011378	0.00419425
Bsn	ENSMUSG00000032589	0.683465	0.000127903	0.00455552
Ube2g2	ENSMUSG00000009293	0.68005	0.00145242	0.025088
Cacnb4	ENSMUSG00000017412	0.679864	2.94843e-05	0.00156639
Ccdc92b	ENSMUSG00000069814	0.67877	0.00355847	0.044762
Krt222	ENSMUSG00000035849	0.677751	0.000682415	0.01498
Scrt1	ENSMUSG00000048385	0.676314	0.000106072	0.00398478
Mcf2l	ENSMUSG00000031442	0.67578	3.46736e-05	0.00178217
Atp8a2	ENSMUSG00000021983	0.672897	0.00154996	0.0264476
Prmt8	ENSMUSG00000030350	0.664435	0.00195519	0.0306338
Hecw1	ENSMUSG00000021301	0.66246	5.20797e-05	0.00244828
Ddx47	ENSMUSG00000030204	0.661212	0.00318519	0.0421281
Pnkd	ENSMUSG00000026179	0.660657	3.40764e-06	0.000314498
Dcaf11	ENSMUSG00000022214	0.658416	0.00077928	0.0164494
Scg5	ENSMUSG00000023236	0.657055	1.6476e-05	0.00104353
Sult4a1	ENSMUSG00000018865	0.656647	2.81667e-05	0.0015027
Actr3b	ENSMUSG00000056367	0.656507	0.00165454	0.0278192
Lingo1	ENSMUSG00000049556	0.655914	0.00296312	0.0404161
Faim2	ENSMUSG00000023011	0.65573	1.71135e-06	0.000177364
B3gat1	ENSMUSG00000045994	0.655628	0.000400143	0.0104533
Tubg2	ENSMUSG00000045007	0.654922	7.36414e-05	0.00309261
Ndufaf2	ENSMUSG00000068184	0.65329	0.00082821	0.0170461
Patj	ENSMUSG00000061859	0.652102	0.000152282	0.00523221
Slc7a10	ENSMUSG00000030495	0.651502	0.000954062	0.0187026
Pbx3	ENSMUSG00000038718	0.650904	0.00025561	0.00760455
Slc17a6	ENSMUSG00000030500	0.647726	0.000134842	0.00470977
Mtfp1	ENSMUSG00000004748	0.646887	0.00277988	0.0387428
Rit2	ENSMUSG00000057455	0.645886	6.51187e-05	0.00287888
Snrnp25	ENSMUSG00000040767	0.645155	0.00382848	0.0465455
Adcy1	ENSMUSG00000020431	0.643133	9.16077e-05	0.00356396
Peg13	ENSMUSG00000106847	0.641215	2.42422e-05	0.00138501
Sh3rf1	ENSMUSG00000031642	0.64051	0.0019471	0.0305449
Habp4	ENSMUSG00000021476	0.640181	1.87888e-05	0.00114925
Tuba1b	ENSMUSG00000023004	0.639002	0.000664784	0.0146693
Hoxb5	ENSMUSG00000038700	0.638818	0.00137867	0.0242352
Chga	ENSMUSG00000021194	0.637717	1.21851e-05	0.000828322
Cyp2u1	ENSMUSG00000027983	0.634801	0.00120443	0.0219436
Usp54	ENSMUSG00000034235	0.634232	0.000632841	0.0142378
Adcy9	ENSMUSG00000005580	0.633439	0.00252999	0.036624
Rogdi	ENSMUSG00000022540	0.63216	0.00374514	0.0460637
Vamp1	ENSMUSG00000030337	0.632092	2.39819e-06	0.000236896
Cdk2ap1	ENSMUSG00000029394	0.631431	0.000477727	0.0118905
Rnf157	ENSMUSG00000052949	0.630362	0.000259055	0.00765301
2310061I04Rik	ENSMUSG00000050705	0.629713	9.2774e-05	0.00359827
Limk1	ENSMUSG00000029674	0.628626	0.000159147	0.00540928
Sh3bgrl2	ENSMUSG00000032261	0.627925	0.000272797	0.00794757
Gng13	ENSMUSG00000025739	0.627796	0.00163733	0.0276031
Tmem59l	ENSMUSG00000035964	0.627635	9.309e-05	0.00359948
Elmod1	ENSMUSG00000041986	0.627241	9.68151e-05	0.00369828
Trappc13	ENSMUSG00000021711	0.627074	0.00333758	0.0433313
Slc6a11	ENSMUSG00000030307	0.62698	6.70148e-06	0.000523046
Zfp423	ENSMUSG00000045333	0.625215	0.001536	0.0262744
Mrpl47	ENSMUSG00000037531	0.622457	0.00223043	0.0336133
Calm1	ENSMUSG00000001175	0.62245	1.28794e-05	0.00086621
Iqsec3	ENSMUSG00000040797	0.621475	7.78686e-05	0.00318631
Slc25a12	ENSMUSG00000027010	0.62136	0.000694947	0.0151687
Deptor	ENSMUSG00000022419	0.617114	0.000200294	0.00637913
Ndufb5	ENSMUSG00000027673	0.614352	7.84822e-05	0.00320106
Homer2	ENSMUSG00000025813	0.613685	0.00174476	0.0287479
Resp18	ENSMUSG00000033061	0.613064	8.6306e-05	0.00342086
Gpc5	ENSMUSG00000022112	0.611561	0.00181245	0.0293015
Cds1	ENSMUSG00000029330	0.611396	0.000448927	0.0112624
Caskin1	ENSMUSG00000033597	0.610746	0.000638346	0.0143361
Fbxo31	ENSMUSG00000052934	0.609973	9.37431e-05	0.00360899
Svop	ENSMUSG00000042078	0.608618	0.000130231	0.00461245
Ncs1	ENSMUSG00000062661	0.608167	8.9387e-05	0.00350997
Arhgef4	ENSMUSG00000037509	0.60743	2.30579e-05	0.00134352
Ndufa9	ENSMUSG00000000399	0.606629	2.80955e-05	0.0015027
Panx2	ENSMUSG00000058441	0.601738	0.00125812	0.0227253
Ypel4	ENSMUSG00000034059	0.599331	0.00419878	0.0497558
Nt5c2	ENSMUSG00000025041	0.598743	0.00102901	0.0197732
Atp2b2	ENSMUSG00000030302	0.597777	1.18505e-05	0.000813372
Dmac2	ENSMUSG00000057229	0.597267	0.00174144	0.0287479
Camk2n2	ENSMUSG00000051146	0.597007	1.89444e-05	0.00115012
Kcnab2	ENSMUSG00000028931	0.59647	0.000532231	0.0126733
Cpox	ENSMUSG00000022742	0.595077	0.000505756	0.012369
Atp2b3	ENSMUSG00000031376	0.594309	0.000987971	0.0192183
Tmcc2	ENSMUSG00000042066	0.594225	7.61295e-05	0.00314569
Cplx1	ENSMUSG00000033615	0.592073	1.19008e-05	0.000813372
Fbxo44	ENSMUSG00000029001	0.591153	0.000708136	0.0153626
Acsl1	ENSMUSG00000018796	0.590468	0.00372961	0.0459547
Abtb2	ENSMUSG00000032724	0.58908	0.00390075	0.047329
Unc13c	ENSMUSG00000062151	0.588047	0.000839958	0.0172409
Ckmt1	ENSMUSG00000000308	0.586278	4.50405e-05	0.00219881
Penk	ENSMUSG00000045573	0.583845	0.000297897	0.00846428
Trpm2	ENSMUSG00000009292	0.582631	0.000653994	0.0145413
Tspoap1	ENSMUSG00000034156	0.581985	0.00036991	0.00984663
Tro	ENSMUSG00000025272	0.581795	0.000865645	0.017493
Tubb4b	ENSMUSG00000036752	0.580899	0.000294944	0.00839927
Tmem25	ENSMUSG00000002032	0.580207	0.000792093	0.0165238
mt-Nd1	ENSMUSG00000064341	0.579808	0.00015701	0.00536551
Snn	ENSMUSG00000037972	0.579041	0.000321323	0.00887076
Ahsa1	ENSMUSG00000021037	0.578507	0.00234861	0.0348543
Thoc3	ENSMUSG00000025872	0.578362	0.00174909	0.0287588
Far1	ENSMUSG00000030759	0.576623	0.00199093	0.0310582
Slc25a25	ENSMUSG00000026819	0.576269	0.00134581	0.0238551
Rims3	ENSMUSG00000032890	0.573232	0.00199456	0.0310582
Phf24	ENSMUSG00000036062	0.572811	0.000483517	0.0119874
Ube2n	ENSMUSG00000074781	0.572103	0.000342845	0.00934251
St3gal5	ENSMUSG00000056091	0.571921	0.00273992	0.0385756
Sptb	ENSMUSG00000021061	0.571752	0.000461663	0.0115361
Itih3	ENSMUSG00000006522	0.571572	0.000519059	0.0125131
Gfra4	ENSMUSG00000027316	0.570601	0.00345634	0.043997
Cacna2d2	ENSMUSG00000010066	0.569842	0.00344148	0.0439517
Amph	ENSMUSG00000021314	0.567207	0.000952109	0.0186933
Mrpl46	ENSMUSG00000030612	0.56627	0.0029063	0.0398993
Hlf	ENSMUSG00000003949	0.564895	0.00402739	0.0483134
Got1	ENSMUSG00000025190	0.562966	7.10201e-05	0.00305435
Hdac4	ENSMUSG00000026313	0.562529	0.00313623	0.0420069
Abhd6	ENSMUSG00000025277	0.561119	0.00188411	0.0299613
Cdk5r1	ENSMUSG00000048895	0.560942	0.000596518	0.0137384
Hap1	ENSMUSG00000006930	0.559307	0.000485102	0.0120032
Chn1	ENSMUSG00000056486	0.55905	0.000268274	0.00785198
Tm2d3	ENSMUSG00000078681	0.55831	0.000571767	0.0133384
Adam23	ENSMUSG00000025964	0.557745	0.000424202	0.0109017
Stard10	ENSMUSG00000030688	0.556602	0.000203225	0.00644003
Mdh1	ENSMUSG00000020321	0.55421	2.07241e-05	0.00123601
Yars	ENSMUSG00000028811	0.55315	0.00119114	0.02178
Mrps34	ENSMUSG00000038880	0.553143	0.00399153	0.0480199
Grm4	ENSMUSG00000063239	0.553026	0.00141415	0.0246629
Elavl4	ENSMUSG00000028546	0.552107	2.33773e-05	0.00135588
Kif5a	ENSMUSG00000074657	0.551549	0.00013008	0.00461245
Gpr137	ENSMUSG00000024958	0.551309	0.000950914	0.0186933
Grin1	ENSMUSG00000026959	0.54943	0.000348973	0.00944843
Slit2	ENSMUSG00000031558	0.548569	0.00276168	0.0386697
Zfp644	ENSMUSG00000049606	0.547755	0.000604837	0.0138158
Pnck	ENSMUSG00000002012	0.545994	0.000569613	0.0133154
Psmc5	ENSMUSG00000020708	0.545535	0.000253484	0.00755909
Rab3a	ENSMUSG00000031840	0.545224	7.73772e-05	0.00317649
Miat	ENSMUSG00000097767	0.544659	0.000726503	0.0156489
Tuba4a	ENSMUSG00000026202	0.543398	5.71154e-05	0.00262606
Ank1	ENSMUSG00000031543	0.542821	0.00264634	0.0376531
Nsg1	ENSMUSG00000029126	0.542019	7.05018e-05	0.00304241
Rnf41	ENSMUSG00000025373	0.541178	0.00181829	0.0293015
Atpif1	ENSMUSG00000054428	0.541164	2.71464e-05	0.00148045
Ggps1	ENSMUSG00000021302	0.540893	0.000226925	0.00696418
Ap1s2	ENSMUSG00000031367	0.540478	0.000177547	0.00586138
Csrnp3	ENSMUSG00000044647	0.53829	0.000256364	0.00760907
Agpat4	ENSMUSG00000023827	0.537818	0.000931866	0.0184969
Ttc33	ENSMUSG00000022151	0.536698	0.000247719	0.00744563
Trappc4	ENSMUSG00000032112	0.53649	0.00190469	0.0301036
Ak1	ENSMUSG00000026817	0.5363	0.000503759	0.0123441
Cox5a	ENSMUSG00000000088	0.536211	4.00585e-05	0.00198627
Dusp26	ENSMUSG00000039661	0.534342	0.00056789	0.0133154
Ttll5	ENSMUSG00000012609	0.534031	0.00263643	0.0376242
Cyp46a1	ENSMUSG00000021259	0.533996	0.00192651	0.0303496
Ccdc184	ENSMUSG00000029875	0.532493	0.00258273	0.0371167
Lrrc49	ENSMUSG00000047766	0.531777	0.000195243	0.00624767
Parm1	ENSMUSG00000034981	0.530749	0.00201317	0.0312325
Rasgef1a	ENSMUSG00000030134	0.530672	0.000428452	0.0109663
Dnlz	ENSMUSG00000075467	0.530074	0.000433081	0.0110179
Sms	ENSMUSG00000071708	0.529139	0.00044378	0.0111776
Snrk	ENSMUSG00000038145	0.529053	0.00298274	0.0406267
Dnm1	ENSMUSG00000026825	0.528492	0.00373264	0.0459547
Gpr37	ENSMUSG00000039904	0.526093	0.00134319	0.0238551
Higd1a	ENSMUSG00000038412	0.523259	0.00051796	0.0125131
Praf2	ENSMUSG00000031149	0.522545	0.00351114	0.0443505
Camkk1	ENSMUSG00000020785	0.520107	0.00176812	0.0288839
Tacc2	ENSMUSG00000030852	0.519927	0.00327354	0.0428031
Fgfr3	ENSMUSG00000054252	0.519489	0.000191613	0.00620431
Pdxp	ENSMUSG00000116165	0.519461	0.000331039	0.00905986
Olig2	ENSMUSG00000039830	0.518269	0.00375129	0.0460945
Ppp1r13b	ENSMUSG00000021285	0.518233	0.00307402	0.0414291
Slc12a5	ENSMUSG00000017740	0.516487	0.000358542	0.00960468
Mtus2	ENSMUSG00000029651	0.516235	0.000607155	0.0138158
Meaf6	ENSMUSG00000028863	0.515737	0.00258252	0.0371167
Ttbk1	ENSMUSG00000015599	0.51523	0.00307534	0.0414291
Rph3a	ENSMUSG00000029608	0.514947	3.03669e-05	0.00158661
Rasgrf2	ENSMUSG00000021708	0.514942	0.00205086	0.0317783
Rab11fip3	ENSMUSG00000037098	0.513542	0.0027726	0.0387428
Kcnq2	ENSMUSG00000016346	0.512647	0.000189854	0.00620288
Adap1	ENSMUSG00000056413	0.512331	0.00264739	0.0376531
Appbp2	ENSMUSG00000018481	0.51219	0.00317612	0.0421281
Rnf208	ENSMUSG00000044628	0.51198	0.000212124	0.00662246
Dexi	ENSMUSG00000038055	0.50928	0.0021621	0.0330564
Rcan2	ENSMUSG00000039601	0.508847	5.84594e-05	0.00265885
Fam126b	ENSMUSG00000038174	0.507986	0.000312452	0.00872106
Mrpl30	ENSMUSG00000026087	0.507592	0.00247222	0.036088
Sdr39u1	ENSMUSG00000022223	0.506278	0.00183258	0.0294423
Cyp51	ENSMUSG00000001467	0.506205	0.00185674	0.0297203
Arhgef9	ENSMUSG00000025656	0.505714	0.00162712	0.0275045
Gon4l	ENSMUSG00000054199	0.505418	0.00360916	0.0451795
Dnajc15	ENSMUSG00000022013	0.505023	0.00219525	0.0333214
Mog	ENSMUSG00000076439	0.504011	0.000412446	0.0106646
Rell2	ENSMUSG00000044024	0.502119	0.00139393	0.0244451
Crtac1	ENSMUSG00000042401	0.501124	0.00185693	0.0297203
Ahcyl1	ENSMUSG00000027893	0.500522	0.000582687	0.0135609
Trappc9	ENSMUSG00000047921	0.500021	0.00279391	0.0387428
Epb41l2	ENSMUSG00000019978	-0.500942	0.00305927	0.0414148
Ski	ENSMUSG00000029050	-0.501462	0.00146831	0.0252589
Zbtb20	ENSMUSG00000022708	-0.502953	0.000863751	0.017493
Lrp1	ENSMUSG00000040249	-0.502987	0.000366748	0.00978305
Atp11a	ENSMUSG00000031441	-0.506576	0.00264449	0.0376531
Selenow	ENSMUSG00000041571	-0.507181	0.00313276	0.0420069
Mindy2	ENSMUSG00000042444	-0.511057	0.001175	0.0216652
Chpt1	ENSMUSG00000060002	-0.521068	0.0032295	0.0425352
Wls	ENSMUSG00000028173	-0.537761	0.00291508	0.0399262
Tmem47	ENSMUSG00000025666	-0.540049	0.000829117	0.0170461
Ptma	ENSMUSG00000026238	-0.541668	0.00307671	0.0414291
Msrb1	ENSMUSG00000075705	-0.543245	0.00237668	0.035065
Ak3	ENSMUSG00000024782	-0.544073	0.000788081	0.0165031
Nucb1	ENSMUSG00000030824	-0.544505	0.00168099	0.0280031
Ccnd1	ENSMUSG00000070348	-0.547755	0.00132915	0.0237305
Akap13	ENSMUSG00000066406	-0.553754	0.000982155	0.0191346
Tpm4	ENSMUSG00000031799	-0.554448	0.00218768	0.0332622
Agt	ENSMUSG00000031980	-0.555684	0.000624057	0.0140903
Ddit3	ENSMUSG00000025408	-0.556703	0.00233209	0.0347723
Lgals1	ENSMUSG00000068220	-0.559022	0.00342445	0.043869
Mlc1	ENSMUSG00000035805	-0.561495	3.06966e-05	0.00159724
Reep3	ENSMUSG00000019873	-0.561727	0.00149274	0.0255747
Flna	ENSMUSG00000031328	-0.563127	0.0027933	0.0387428
Mras	ENSMUSG00000032470	-0.564985	0.000314012	0.00873508
Oat	ENSMUSG00000030934	-0.568057	0.00112103	0.0210927
Szrd1	ENSMUSG00000040842	-0.569318	0.000408524	0.0106489
Cyp2d22	ENSMUSG00000061740	-0.569463	0.00279626	0.0387428
Adam17	ENSMUSG00000052593	-0.569891	0.00261752	0.0374732
Rplp1	ENSMUSG00000007892	-0.570748	2.96711e-05	0.00156971
Txndc17	ENSMUSG00000020803	-0.573602	0.00222847	0.0336133
Marcks	ENSMUSG00000069662	-0.575177	0.000144322	0.00499947
Slc41a1	ENSMUSG00000013275	-0.577837	0.00114779	0.0213422
Scg3	ENSMUSG00000032181	-0.579566	0.00019186	0.00620431
Stat3	ENSMUSG00000004040	-0.579778	0.00247456	0.036088
Lbh	ENSMUSG00000024063	-0.586622	0.000218092	0.00675872
Slc38a10	ENSMUSG00000061306	-0.58677	0.00314197	0.0420237
Cst3	ENSMUSG00000027447	-0.586882	2.60046e-05	0.00144212
Tnr	ENSMUSG00000015829	-0.587041	0.00148391	0.0254581
Gsto1	ENSMUSG00000025068	-0.587276	0.00338146	0.0436386
Ednrb	ENSMUSG00000022122	-0.598516	0.0027519	0.0386053
Slc44a2	ENSMUSG00000057193	-0.599487	0.00349852	0.0442796
Myl12a	ENSMUSG00000024048	-0.601466	0.00340167	0.0436657
Flt1	ENSMUSG00000029648	-0.605165	0.000150529	0.00518607
Maf	ENSMUSG00000055435	-0.608585	0.000214365	0.00667595
Fam129b	ENSMUSG00000026796	-0.613777	0.002207	0.0334297
Midn	ENSMUSG00000035621	-0.619738	0.000516344	0.0125131
Cd151	ENSMUSG00000025510	-0.620532	0.00143632	0.024945
Emp2	ENSMUSG00000022505	-0.621027	0.00176695	0.0288839
Cstb	ENSMUSG00000005054	-0.621254	0.000440144	0.0111304
Bhlhe41	ENSMUSG00000030256	-0.623006	0.000240672	0.00733265
Nnat	ENSMUSG00000067786	-0.624056	0.00168356	0.028009
Gltp	ENSMUSG00000011884	-0.626493	8.29774e-05	0.00332325
Irf9	ENSMUSG00000002325	-0.626913	0.0033765	0.0436386
Soat1	ENSMUSG00000026600	-0.627811	0.000320824	0.00887076
Ano6	ENSMUSG00000064210	-0.631597	0.00401497	0.048256
Tapbp	ENSMUSG00000024308	-0.635185	0.00105256	0.020134
Myh9	ENSMUSG00000022443	-0.638806	0.000844307	0.0172741
Prkag2	ENSMUSG00000028944	-0.639576	0.000524202	0.0125769
Scrg1	ENSMUSG00000031610	-0.645921	0.000599375	0.0137791
Krcc1	ENSMUSG00000053012	-0.663587	0.00136368	0.024048
Gpr137b	ENSMUSG00000021306	-0.664347	0.00331354	0.0431477
Nxn	ENSMUSG00000020844	-0.67205	0.000658298	0.0145771
Cttnbp2nl	ENSMUSG00000062127	-0.672907	0.00370224	0.0458483
Pfkl	ENSMUSG00000020277	-0.691341	4.695e-05	0.00227447
Slc16a1	ENSMUSG00000032902	-0.69235	0.0033888	0.0436386
Syngr1	ENSMUSG00000022415	-0.693765	1.17979e-05	0.000813372
Npy	ENSMUSG00000029819	-0.694431	0.000227496	0.00696479
Fgfrl1	ENSMUSG00000008090	-0.695011	0.00307644	0.0414291
Lipa	ENSMUSG00000024781	-0.695566	0.00132414	0.0237145
Gadd45g	ENSMUSG00000021453	-0.699857	0.00128346	0.023084
Chl1	ENSMUSG00000030077	-0.70102	7.35885e-05	0.00309261
Itga6	ENSMUSG00000027111	-0.701766	0.000410999	0.0106489
Nrp1	ENSMUSG00000025810	-0.701794	0.00133951	0.0238546
Pik3r3	ENSMUSG00000028698	-0.702778	0.0037569	0.0461186
Tpp1	ENSMUSG00000030894	-0.702785	2.66845e-05	0.00146695
Vcam1	ENSMUSG00000027962	-0.703346	0.00102063	0.0196721
Rest	ENSMUSG00000029249	-0.704526	0.00396674	0.0478582
Vgf	ENSMUSG00000037428	-0.707271	0.000209326	0.00656754
Scpep1	ENSMUSG00000000278	-0.709461	0.000993854	0.0193031
Sox4	ENSMUSG00000076431	-0.711772	0.000323904	0.00892253
Skap2	ENSMUSG00000059182	-0.7162	0.000251889	0.00754712
Mfap3l	ENSMUSG00000031647	-0.72186	0.00205655	0.0318275
Sirpa	ENSMUSG00000037902	-0.721987	1.53653e-05	0.000991219
Abcd1	ENSMUSG00000031378	-0.723991	0.00369399	0.0458263
Mrps6	ENSMUSG00000039680	-0.724919	0.000100763	0.00382595
Cp	ENSMUSG00000003617	-0.728492	0.00351057	0.0443505
Slc16a2	ENSMUSG00000033965	-0.728663	0.0024031	0.0353008
Hbegf	ENSMUSG00000024486	-0.729411	0.00060563	0.0138158
Mfsd1	ENSMUSG00000027775	-0.729535	6.4244e-05	0.00287888
Rhbdf1	ENSMUSG00000020282	-0.72993	0.00356496	0.044762
Tmsb4x	ENSMUSG00000049775	-0.731985	5.32118e-06	0.00043689
Fkbp9	ENSMUSG00000029781	-0.73221	0.000756273	0.0160982
Itgb1	ENSMUSG00000025809	-0.733223	0.00101433	0.0196105
Camk1	ENSMUSG00000030272	-0.735546	2.79524e-05	0.0015027
Dpp7	ENSMUSG00000026958	-0.738992	0.000928635	0.0184617
Iqgap1	ENSMUSG00000030536	-0.744648	0.000493759	0.0121658
Mcl1	ENSMUSG00000038612	-0.751652	0.000167255	0.00560947
Itpr2	ENSMUSG00000030287	-0.754569	7.99875e-05	0.00324703
Synpo	ENSMUSG00000043079	-0.754777	0.00237318	0.0350543
Itih5	ENSMUSG00000025780	-0.755142	5.18492e-05	0.00244828
Stxbp2	ENSMUSG00000004626	-0.755805	0.00272103	0.0383872
Ndst1	ENSMUSG00000054008	-0.756176	2.45257e-06	0.00024039
Ddr1	ENSMUSG00000003534	-0.761303	4.77109e-06	0.000404889
Lgmn	ENSMUSG00000021190	-0.763538	0.000387691	0.0101912
Smpdl3a	ENSMUSG00000019872	-0.768812	0.00200555	0.0311526
Lamp2	ENSMUSG00000016534	-0.770086	4.61846e-06	0.000397251
Klk6	ENSMUSG00000050063	-0.770221	1.68446e-05	0.00105962
Stk40	ENSMUSG00000042608	-0.774084	0.000899948	0.0180021
Id3	ENSMUSG00000007872	-0.782963	9.45748e-05	0.00362365
Serping1	ENSMUSG00000023224	-0.784469	0.00172355	0.0285991
Vsir	ENSMUSG00000020101	-0.786908	0.000164254	0.0055382
Sash1	ENSMUSG00000015305	-0.790542	6.50805e-05	0.00287888
Erbin	ENSMUSG00000021709	-0.791309	0.0036125	0.0451795
Nek6	ENSMUSG00000026749	-0.791356	0.000229695	0.00701513
Gyg	ENSMUSG00000019528	-0.793214	0.000889449	0.0178228
Dbi	ENSMUSG00000026385	-0.79343	4.11224e-08	8.5238e-06
Lrp6	ENSMUSG00000030201	-0.794772	0.00113662	0.0212561
Cotl1	ENSMUSG00000031827	-0.795365	7.47467e-06	0.000569336
Mgat4a	ENSMUSG00000026110	-0.79682	0.00232021	0.0347592
1810058I24Rik	ENSMUSG00000073155	-0.798864	9.75769e-06	0.000721498
Anxa5	ENSMUSG00000027712	-0.799719	3.62275e-06	0.00032954
Neat1	ENSMUSG00000092274	-0.800962	7.32989e-05	0.00309261
Pgpep1	ENSMUSG00000056204	-0.801581	0.00182736	0.0293959
Hoxb9	ENSMUSG00000020875	-0.803808	0.00088364	0.0177345
Arhgef19	ENSMUSG00000028919	-0.806675	0.00166919	0.027917
Mapkapk2	ENSMUSG00000016528	-0.807455	0.000703376	0.0153072
Tmem123	ENSMUSG00000050912	-0.810587	0.00382466	0.0465455
Adamtsl1	ENSMUSG00000066113	-0.810775	0.00198421	0.0310115
Add3	ENSMUSG00000025026	-0.811165	6.2338e-06	0.000495724
Chst11	ENSMUSG00000034612	-0.814778	0.000915661	0.0182325
Lix1l	ENSMUSG00000049288	-0.817997	0.000814914	0.0169192
Rarres2	ENSMUSG00000009281	-0.821323	0.00271912	0.0383872
Ldha	ENSMUSG00000063229	-0.823843	0.000173871	0.00575502
Homer3	ENSMUSG00000003573	-0.82678	0.00349073	0.0442253
S100a13	ENSMUSG00000042312	-0.829087	3.62014e-05	0.00182365
Abhd11os	ENSMUSG00000085042	-0.836359	0.000618536	0.0140347
Cox7a1	ENSMUSG00000074218	-0.837192	0.000604835	0.0138158
Slc35d1	ENSMUSG00000028521	-0.842792	0.000454273	0.0113739
Dmpk	ENSMUSG00000030409	-0.853087	0.00279416	0.0387428
Hif1a	ENSMUSG00000021109	-0.860227	0.000569728	0.0133154
Spg21	ENSMUSG00000032388	-0.860518	6.77223e-05	0.00295269
Tgfb2	ENSMUSG00000039239	-0.861313	0.000641704	0.0143605
Slc1a4	ENSMUSG00000020142	-0.861999	8.61911e-06	0.000641059
Ucp2	ENSMUSG00000033685	-0.862235	0.000695811	0.0151687
Anxa2	ENSMUSG00000032231	-0.862405	0.000160184	0.00542995
Ahnak	ENSMUSG00000069833	-0.862716	0.00119373	0.02178
Pbxip1	ENSMUSG00000042613	-0.863196	2.0686e-07	3.11373e-05
Clu	ENSMUSG00000022037	-0.863652	2.85368e-08	6.33016e-06
Slc5a3	ENSMUSG00000089774	-0.873016	0.000761629	0.0161849
Galnt15	ENSMUSG00000021903	-0.873939	0.000788347	0.0165031
Rida	ENSMUSG00000022323	-0.875692	0.000962316	0.0188352
Sh3pxd2b	ENSMUSG00000040711	-0.875768	8.56753e-05	0.00340653
Slc7a2	ENSMUSG00000031596	-0.878174	2.50067e-05	0.00139905
Mir703	ENSMUSG00000105814	-0.88085	0.00181913	0.0293015
Kank2	ENSMUSG00000032194	-0.882289	0.00102317	0.0196909
Plxnb2	ENSMUSG00000036606	-0.883169	0.000219015	0.00677071
Snx12	ENSMUSG00000046032	-0.886556	1.41436e-05	0.000931415
P2rx4	ENSMUSG00000029470	-0.886609	0.00377945	0.0462572
Phactr2	ENSMUSG00000062866	-0.890146	0.00246361	0.0360531
Pnpla7	ENSMUSG00000036833	-0.90025	0.000522009	0.0125481
Ifnar2	ENSMUSG00000022971	-0.902095	0.00310012	0.0416557
Cln5	ENSMUSG00000022125	-0.907927	0.0011289	0.0212092
Rassf3	ENSMUSG00000025795	-0.910869	0.00240383	0.0353008
S100a10	ENSMUSG00000041959	-0.913388	1.4495e-05	0.000949607
Fabp5	ENSMUSG00000027533	-0.914798	1.75301e-05	0.00109188
Ptbp3	ENSMUSG00000028382	-0.918265	3.99913e-05	0.00198627
Fmn1	ENSMUSG00000044042	-0.925944	0.00391973	0.0474722
Mob1a	ENSMUSG00000043131	-0.928064	0.00390416	0.047329
Sdc4	ENSMUSG00000017009	-0.929346	0.000852353	0.0173825
Bcl6	ENSMUSG00000022508	-0.931068	0.000291695	0.00834431
Nol3	ENSMUSG00000014776	-0.936558	0.000132339	0.00463515
1700017B05Rik	ENSMUSG00000032300	-0.937414	0.00210631	0.032518
Tsc22d4	ENSMUSG00000029723	-0.938028	0.000312371	0.00872106
Paox	ENSMUSG00000025464	-0.940161	0.000826637	0.0170461
Glb1	ENSMUSG00000045594	-0.941365	0.000219661	0.00677412
Adipor1	ENSMUSG00000026457	-0.941923	0.00140555	0.0245806
Gpr157	ENSMUSG00000047875	-0.942125	0.00331201	0.0431477
Ildr2	ENSMUSG00000040612	-0.945966	9.75331e-05	0.00371448
4930430F08Rik	ENSMUSG00000046567	-0.948608	0.00143275	0.0249185
Ecel1	ENSMUSG00000026247	-0.948683	2.49451e-05	0.00139905
Sox2	ENSMUSG00000074637	-0.949081	0.000818404	0.0169638
Fmod	ENSMUSG00000041559	-0.953758	0.00189095	0.0299613
Adamts1	ENSMUSG00000022893	-0.958438	0.000531321	0.0126733
Ppp1r18	ENSMUSG00000034595	-0.959569	0.0011711	0.0216482
Axl	ENSMUSG00000002602	-0.96118	2.13672e-06	0.00021273
Mtmr11	ENSMUSG00000045934	-0.965239	0.0011145	0.0210235
C130071C03Rik	ENSMUSG00000050334	-0.965307	0.00181438	0.0293015
Aebp1	ENSMUSG00000020473	-0.968437	0.000326155	0.00896501
Adamts10	ENSMUSG00000024299	-0.973957	0.000866974	0.017493
Ssh3	ENSMUSG00000034616	-0.976536	0.00252098	0.0365542
Padi2	ENSMUSG00000028927	-0.977569	3.85291e-06	0.000340673
Wnt7b	ENSMUSG00000022382	-0.982373	0.000109488	0.00407168
Sumf1	ENSMUSG00000030101	-0.991618	0.000516742	0.0125131
Vwa1	ENSMUSG00000042116	-0.99173	6.63883e-07	8.31103e-05
Ifngr1	ENSMUSG00000020009	-0.994988	0.000106973	0.00400168
Pabpc1	ENSMUSG00000022283	-0.995264	2.17699e-05	0.00128625
Pvr	ENSMUSG00000040511	-0.996669	0.00258522	0.0371167
Calcoco1	ENSMUSG00000023055	-1.00537	6.64855e-05	0.00292907
Trim30a	ENSMUSG00000030921	-1.00806	0.00221784	0.0335435
4930578M01Rik	ENSMUSG00000097587	-1.01065	0.00325907	0.0427142
Gpam	ENSMUSG00000024978	-1.01288	1.63877e-06	0.000174593
Plce1	ENSMUSG00000024998	-1.01361	2.64694e-06	0.00025548
Col27a1	ENSMUSG00000045672	-1.01427	0.000247655	0.00744563
Csf1r	ENSMUSG00000024621	-1.01717	1.89113e-06	0.000192834
Rhoc	ENSMUSG00000002233	-1.02334	1.09526e-05	0.000778001
Gm42971	ENSMUSG00000105568	-1.03027	0.000446351	0.01122
Nfe2l2	ENSMUSG00000015839	-1.03097	0.000115675	0.00421498
Gm10073	ENSMUSG00000060019	-1.03348	7.47795e-05	0.0031205
Neurl1b	ENSMUSG00000034413	-1.0342	0.000386765	0.010188
B4galt1	ENSMUSG00000028413	-1.03825	0.00134462	0.0238551
Klf6	ENSMUSG00000000078	-1.04527	3.49763e-05	0.00179045
Papss2	ENSMUSG00000024899	-1.05146	0.000188347	0.00616957
Hacd2	ENSMUSG00000035376	-1.05381	0.00270143	0.0382925
Tmem100	ENSMUSG00000069763	-1.05708	5.03639e-05	0.00239399
Ptk2b	ENSMUSG00000059456	-1.0615	0.000820787	0.0169853
Pld3	ENSMUSG00000003363	-1.06239	1.26176e-06	0.000143727
Ucma	ENSMUSG00000026668	-1.06838	0.00143822	0.024945
Spon1	ENSMUSG00000038156	-1.07549	6.38216e-06	0.00050435
Itpkb	ENSMUSG00000038855	-1.07738	1.06679e-07	1.87341e-05
Lmo2	ENSMUSG00000032698	-1.07806	0.000650643	0.0145092
Wipf1	ENSMUSG00000075284	-1.07902	0.000247404	0.00744563
Tmod1	ENSMUSG00000028328	-1.07933	0.000138199	0.00481374
Slc39a1	ENSMUSG00000052310	-1.08067	6.00579e-07	7.67042e-05
Col16a1	ENSMUSG00000040690	-1.08125	3.16593e-07	4.44778e-05
Ncf1	ENSMUSG00000015950	-1.0822	0.00175462	0.0287749
Dab2	ENSMUSG00000022150	-1.08588	9.0767e-05	0.00354216
Prkcd	ENSMUSG00000021948	-1.09749	0.000357951	0.00960468
Zfp36l1	ENSMUSG00000021127	-1.09986	0.000156771	0.00536551
Ccnd2	ENSMUSG00000000184	-1.10505	3.43155e-07	4.76797e-05
Npc2	ENSMUSG00000021242	-1.11127	6.13103e-09	1.66713e-06
Ltbr	ENSMUSG00000030339	-1.11231	2.5426e-05	0.00141624
Tcn2	ENSMUSG00000020432	-1.11855	0.000508905	0.012422
Amz1	ENSMUSG00000050022	-1.119	1.62454e-05	0.00103741
H2-K1	ENSMUSG00000061232	-1.12055	5.90956e-06	0.000475927
Csf2ra	ENSMUSG00000059326	-1.12155	7.38665e-05	0.00309261
Gbp7	ENSMUSG00000040253	-1.12634	0.00422495	0.0499722
Rhoj	ENSMUSG00000046768	-1.13213	0.000307324	0.00861598
Lcp1	ENSMUSG00000021998	-1.13429	1.14208e-05	0.000805877
Cryzl2	ENSMUSG00000033488	-1.13453	6.72524e-05	0.00295257
Gns	ENSMUSG00000034707	-1.13753	4.42427e-09	1.30094e-06
Nfkb2	ENSMUSG00000025225	-1.13952	0.00339508	0.0436657
Evc	ENSMUSG00000029122	-1.14316	0.00257258	0.0370898
Rap2b	ENSMUSG00000036894	-1.14445	7.52998e-05	0.00313188
Tnfrsf1a	ENSMUSG00000030341	-1.14557	2.04055e-06	0.000206405
Msn	ENSMUSG00000031207	-1.15246	4.77131e-06	0.000404889
H2-D1	ENSMUSG00000073411	-1.1526	2.9129e-07	4.13828e-05
Efl1	ENSMUSG00000038563	-1.15336	0.00279589	0.0387428
Pdpn	ENSMUSG00000028583	-1.15379	1.3468e-05	0.000901001
Lgi4	ENSMUSG00000036560	-1.1547	1.00942e-05	0.000725173
Tent5a	ENSMUSG00000032265	-1.15569	4.3662e-05	0.00213978
Sbno2	ENSMUSG00000035673	-1.15736	4.89977e-06	0.000413018
Wsb1	ENSMUSG00000017677	-1.16062	0.000181604	0.0059797
Mt2	ENSMUSG00000031762	-1.16577	2.29487e-05	0.00134335
Apbb1ip	ENSMUSG00000026786	-1.17353	5.52989e-05	0.00258007
Sgpl1	ENSMUSG00000020097	-1.174	8.17443e-06	0.000617986
Cnn3	ENSMUSG00000053931	-1.1794	1.82194e-09	5.90683e-07
Lxn	ENSMUSG00000047557	-1.18101	1.64651e-07	2.57019e-05
Fnip2	ENSMUSG00000061175	-1.18215	3.62018e-05	0.00182365
Fam13c	ENSMUSG00000043259	-1.19	0.000814407	0.0169192
Tmem140	ENSMUSG00000057137	-1.19352	0.00133066	0.0237305
Fxyd5	ENSMUSG00000009687	-1.19423	0.00333226	0.0433313
Cetn4	ENSMUSG00000045031	-1.19895	0.00294499	0.0402122
Mafb	ENSMUSG00000074622	-1.19935	0.000203156	0.00644003
Ctsa	ENSMUSG00000017760	-1.20068	6.19701e-09	1.66713e-06
Mocs1	ENSMUSG00000064120	-1.20481	0.00064765	0.014468
Rnase4	ENSMUSG00000021876	-1.2064	2.21573e-05	0.00130305
Sel1l3	ENSMUSG00000029189	-1.20961	6.4797e-06	0.000508878
Vamp5	ENSMUSG00000073002	-1.23012	0.00046641	0.0116317
Kcne1l	ENSMUSG00000090122	-1.23076	1.35462e-05	0.000901466
Apobec3	ENSMUSG00000009585	-1.23114	0.00344915	0.0439628
Olfml3	ENSMUSG00000027848	-1.23177	2.42083e-05	0.00138501
Ncf2	ENSMUSG00000026480	-1.23237	0.00100446	0.0194792
Glipr2	ENSMUSG00000028480	-1.24305	0.000620482	0.0140347
Ggh	ENSMUSG00000073987	-1.24359	0.000432707	0.0110179
Tmem176b	ENSMUSG00000029810	-1.24481	1.25423e-07	2.05954e-05
Lrrc27	ENSMUSG00000015980	-1.24499	0.00167609	0.0279855
Dhrs3	ENSMUSG00000066026	-1.24662	4.94469e-05	0.00236821
Gm42970	ENSMUSG00000106446	-1.24829	0.0011101	0.0209807
Gpr17	ENSMUSG00000052229	-1.25709	0.00107894	0.0205145
Sat1	ENSMUSG00000025283	-1.25714	0.00175297	0.0287749
Cd34	ENSMUSG00000016494	-1.25743	1.58185e-06	0.000173921
P4ha3	ENSMUSG00000051048	-1.26106	1.9862e-07	3.02572e-05
Pdlim4	ENSMUSG00000020388	-1.26245	7.38024e-06	0.00056555
Cx3cr1	ENSMUSG00000052336	-1.26253	0.000317357	0.00879969
Sulf1	ENSMUSG00000016918	-1.26794	0.00132989	0.0237305
Hspb1	ENSMUSG00000004951	-1.26992	5.56466e-07	7.25356e-05
Arhgap9	ENSMUSG00000040345	-1.27336	0.00397883	0.0479126
Sox9	ENSMUSG00000000567	-1.27783	1.16474e-07	1.9636e-05
Csf1	ENSMUSG00000014599	-1.2796	3.99555e-05	0.00198627
Ctsc	ENSMUSG00000030560	-1.2805	5.27287e-06	0.000435753
Gm973	ENSMUSG00000047361	-1.28055	0.000766927	0.0162702
Irak4	ENSMUSG00000059883	-1.28393	0.00130419	0.0233904
Car5b	ENSMUSG00000031373	-1.28597	0.00284463	0.0392659
Itga2b	ENSMUSG00000034664	-1.28753	0.00387502	0.0470661
Ccl6	ENSMUSG00000018927	-1.28823	0.000980023	0.0191226
Piezo2	ENSMUSG00000041482	-1.29055	0.00313385	0.0420069
Prdx6	ENSMUSG00000026701	-1.30404	3.57428e-11	2.15206e-08
Gusb	ENSMUSG00000025534	-1.30778	2.73983e-06	0.000258526
P2ry13	ENSMUSG00000036362	-1.31368	0.000206296	0.00652102
Mmp14	ENSMUSG00000000957	-1.31475	0.000847228	0.0173059
Cpxm2	ENSMUSG00000030862	-1.3205	0.000481021	0.011949
Rab7b	ENSMUSG00000052688	-1.33282	0.000584953	0.0135709
Dgki	ENSMUSG00000038665	-1.33442	0.00270769	0.0383291
Palld	ENSMUSG00000058056	-1.33472	1.39442e-05	0.000923091
Lhfpl2	ENSMUSG00000045312	-1.34486	5.40764e-06	0.000441124
Tgfbr1	ENSMUSG00000007613	-1.34835	1.00309e-05	0.000725173
Gm13293	ENSMUSG00000086006	-1.35948	0.000541578	0.0128234
Aqp4	ENSMUSG00000024411	-1.36092	1.10005e-10	5.1515e-08
Cxcl16	ENSMUSG00000018920	-1.36397	0.000115207	0.00421004
Nes	ENSMUSG00000004891	-1.36653	0.00166919	0.027917
Mt1	ENSMUSG00000031765	-1.36809	1.81735e-10	7.18081e-08
Fabp7	ENSMUSG00000019874	-1.37008	4.16384e-07	5.66103e-05
Itgb5	ENSMUSG00000022817	-1.37538	5.96637e-08	1.14301e-05
Sfrp5	ENSMUSG00000018822	-1.37751	3.02104e-05	0.00158661
Tcirg1	ENSMUSG00000001750	-1.37941	1.17275e-05	0.000813372
Tagln2	ENSMUSG00000026547	-1.37957	3.61488e-07	4.96811e-05
Lat2	ENSMUSG00000040751	-1.38595	1.69297e-05	0.0010597
Emp3	ENSMUSG00000040212	-1.39245	6.36588e-05	0.00286442
Parp3	ENSMUSG00000023249	-1.39326	2.1112e-05	0.00125324
S100a1	ENSMUSG00000044080	-1.39668	1.04347e-10	5.07447e-08
Ctla2a	ENSMUSG00000044258	-1.40422	5.2087e-05	0.00244828
Inhba	ENSMUSG00000041324	-1.40518	0.000790975	0.0165238
Fyb	ENSMUSG00000022148	-1.41089	4.22858e-07	5.68789e-05
Clic1	ENSMUSG00000007041	-1.41214	0.0031824	0.0421281
Flnc	ENSMUSG00000068699	-1.41239	0.00244048	0.0357975
Arpc1b	ENSMUSG00000029622	-1.41574	1.05596e-08	2.7248e-06
Ftl1	ENSMUSG00000050708	-1.41742	0.000562286	0.013221
Man2b1	ENSMUSG00000005142	-1.41772	1.0905e-08	2.75766e-06
Lgals9	ENSMUSG00000001123	-1.41821	0.000208876	0.00656754
Aldh1l2	ENSMUSG00000020256	-1.41914	2.47766e-05	0.00139855
Rlbp1	ENSMUSG00000039194	-1.4192	0.000288956	0.00830355
Rbp1	ENSMUSG00000046402	-1.42054	3.58138e-06	0.000328137
Fxyd1	ENSMUSG00000036570	-1.4265	2.23332e-08	5.1342e-06
Oaf	ENSMUSG00000032014	-1.42771	0.00317904	0.0421281
Abca1	ENSMUSG00000015243	-1.4292	7.04108e-06	0.00054285
Kcns1	ENSMUSG00000040164	-1.43409	0.000540951	0.0128234
Lix1	ENSMUSG00000047786	-1.4418	5.69902e-05	0.00262606
Ctsl	ENSMUSG00000021477	-1.45244	1.09217e-09	3.73228e-07
Mdfic	ENSMUSG00000041390	-1.45299	0.00135389	0.023942
Igsf1	ENSMUSG00000031111	-1.45416	8.71761e-07	0.000103986
Slc10a3	ENSMUSG00000032806	-1.45668	0.00199427	0.0310582
Itgam	ENSMUSG00000030786	-1.4634	0.000670967	0.01478
Gadd45a	ENSMUSG00000036390	-1.46838	0.00291774	0.0399262
Plin2	ENSMUSG00000028494	-1.46882	1.20416e-07	2.00334e-05
Stab1	ENSMUSG00000042286	-1.4692	0.000115107	0.00421004
Anxa4	ENSMUSG00000029994	-1.47143	0.00138005	0.0242352
Gngt2	ENSMUSG00000038811	-1.47985	0.000341765	0.0093332
Arhgap45	ENSMUSG00000035697	-1.48912	0.000183756	0.00603484
Cyp4v3	ENSMUSG00000079057	-1.4916	7.14179e-05	0.00306104
Hcls1	ENSMUSG00000022831	-1.49349	0.00134709	0.0238551
Tgfbr2	ENSMUSG00000032440	-1.50685	0.0008604	0.0174625
Cebpd	ENSMUSG00000071637	-1.52023	0.000143082	0.00497015
Rab29	ENSMUSG00000026433	-1.52683	1.66512e-06	0.000175449
Crlf2	ENSMUSG00000033467	-1.52932	3.23171e-06	0.000300454
Ctsh	ENSMUSG00000032359	-1.53405	7.67771e-08	1.40359e-05
Bin2	ENSMUSG00000098112	-1.54064	0.00236157	0.0349645
Renbp	ENSMUSG00000031387	-1.55379	0.00268982	0.0381719
Slc14a1	ENSMUSG00000059336	-1.55505	3.8382e-06	0.000340673
Hspb6	ENSMUSG00000036854	-1.55601	2.63846e-07	3.79099e-05
Ggt5	ENSMUSG00000006344	-1.56165	1.25596e-05	0.000849214
P2ry6	ENSMUSG00000048779	-1.57499	0.00279916	0.0387428
Pou2f2	ENSMUSG00000008496	-1.58789	0.00206403	0.0319042
Igfbp5	ENSMUSG00000026185	-1.59027	1.38736e-06	0.000155237
Il10rb	ENSMUSG00000022969	-1.59192	8.30549e-05	0.00332325
Cd109	ENSMUSG00000046186	-1.59411	0.000190934	0.00620431
C3	ENSMUSG00000024164	-1.60006	3.62953e-09	1.09266e-06
Myof	ENSMUSG00000048612	-1.60882	0.000664595	0.0146693
Ptpn6	ENSMUSG00000004266	-1.62064	0.00253159	0.036624
Naglu	ENSMUSG00000001751	-1.62576	1.55209e-06	0.000172146
Anxa3	ENSMUSG00000029484	-1.62742	7.64485e-05	0.00314858
Baz1a	ENSMUSG00000035021	-1.64343	0.000438444	0.0111096
Stk32a	ENSMUSG00000039954	-1.65039	0.00122606	0.0221917
Nfam1	ENSMUSG00000058099	-1.65944	0.000131706	0.00463515
Cdo1	ENSMUSG00000033022	-1.66118	1.44945e-07	2.29086e-05
Tuba1c	ENSMUSG00000043091	-1.66353	0.000281554	0.00812779
S100a4	ENSMUSG00000001020	-1.66826	0.00173361	0.0286908
Tnfrsf1b	ENSMUSG00000028599	-1.67828	0.00129852	0.0233217
Prc1	ENSMUSG00000038943	-1.67969	0.00347124	0.0440257
Sh3bp2	ENSMUSG00000054520	-1.68009	0.00215505	0.0329885
Mylk	ENSMUSG00000022836	-1.68284	1.76415e-08	4.20867e-06
Lyn	ENSMUSG00000042228	-1.68853	1.029e-06	0.000120469
Cd33	ENSMUSG00000004609	-1.69202	5.83287e-05	0.00265885
Gm10134	ENSMUSG00000063611	-1.69426	0.00326183	0.0427142
S100a6	ENSMUSG00000001025	-1.69474	8.52949e-11	4.49362e-08
Cela1	ENSMUSG00000023031	-1.69979	0.000166398	0.00559559
Fcgr1	ENSMUSG00000015947	-1.70643	0.000218038	0.00675872
Spi1	ENSMUSG00000002111	-1.70657	0.00103734	0.0199032
Dock2	ENSMUSG00000020143	-1.70684	0.000171815	0.0057169
Chil1	ENSMUSG00000064246	-1.71049	5.08981e-08	1.02152e-05
Cd44	ENSMUSG00000005087	-1.7121	2.55496e-08	5.76874e-06
Sp140	ENSMUSG00000070031	-1.71679	0.00229389	0.0344056
Creg1	ENSMUSG00000040713	-1.721	3.40485e-10	1.2662e-07
Cebpa	ENSMUSG00000034957	-1.7219	5.75163e-06	0.000466177
Cd63-ps	ENSMUSG00000085939	-1.72314	3.20396e-08	6.86624e-06
S100a11	ENSMUSG00000027907	-1.73572	3.97137e-06	0.000348708
Hexa	ENSMUSG00000025232	-1.73977	1.33023e-09	4.42617e-07
Psmb8	ENSMUSG00000024338	-1.7422	0.00144805	0.0250467
Ctsb	ENSMUSG00000021939	-1.76041	8.17426e-14	1.14839e-10
Col8a2	ENSMUSG00000056174	-1.76499	0.0030341	0.0412064
Cyp4f14	ENSMUSG00000024292	-1.78428	0.000328656	0.00901416
B2m	ENSMUSG00000060802	-1.78478	2.11449e-12	1.78237e-09
Itpripl2	ENSMUSG00000095115	-1.78923	0.000688817	0.0150682
Spp1	ENSMUSG00000029304	-1.79622	1.38746e-10	6.26537e-08
Foxp4	ENSMUSG00000023991	-1.80637	0.00153773	0.0262744
A2m	ENSMUSG00000030111	-1.80894	2.60446e-09	8.23269e-07
Tmem176a	ENSMUSG00000023367	-1.81048	4.14324e-10	1.49678e-07
Scnn1a	ENSMUSG00000030340	-1.81373	0.00319846	0.0422585
Pros1	ENSMUSG00000022912	-1.81804	1.59778e-06	0.000174158
Tlr7	ENSMUSG00000044583	-1.82059	0.00179536	0.0292156
Cd9	ENSMUSG00000030342	-1.82163	6.34999e-10	2.23026e-07
Rbm47	ENSMUSG00000070780	-1.83349	0.00274276	0.0385756
Apobec1	ENSMUSG00000040613	-1.84654	0.000306818	0.00861598
Dhrs1	ENSMUSG00000002332	-1.84941	1.10002e-12	1.0699e-09
Cd63	ENSMUSG00000025351	-1.8497	4.14581e-13	4.76542e-10
Plat	ENSMUSG00000031538	-1.85579	0.000740872	0.0158773
Cyth4	ENSMUSG00000018008	-1.8565	1.9011e-05	0.00115012
Gcnt1	ENSMUSG00000038843	-1.86957	0.000169811	0.00568012
Vav1	ENSMUSG00000034116	-1.906	0.000305188	0.00860292
Fcgr3	ENSMUSG00000059498	-1.93564	2.53431e-07	3.6832e-05
Nckap1l	ENSMUSG00000022488	-1.946	3.02551e-05	0.00158661
Irf8	ENSMUSG00000041515	-1.9602	5.02038e-06	0.000418817
Elk3	ENSMUSG00000008398	-1.96346	0.00117924	0.0216719
Ccdc102a	ENSMUSG00000063605	-1.96695	0.00408739	0.0488353
Endou	ENSMUSG00000022468	-1.96773	0.000286675	0.00825676
Cd37	ENSMUSG00000030798	-1.96857	0.000314336	0.00873508
Ccdc190	ENSMUSG00000070532	-1.98335	0.000173111	0.00574494
Hexb	ENSMUSG00000021665	-1.98998	1.80444e-10	7.18081e-08
Ggta1	ENSMUSG00000035778	-1.99911	8.92131e-05	0.00350997
Aif1	ENSMUSG00000024397	-2.00207	1.99043e-08	4.66056e-06
Tbxas1	ENSMUSG00000029925	-2.00373	0.00056255	0.013221
Apoe	ENSMUSG00000002985	-2.00596	2.86667e-14	5.17803e-11
Dnase2a	ENSMUSG00000003812	-2.00975	8.01229e-05	0.00324703
Ifitm6	ENSMUSG00000059108	-2.02123	0.00217694	0.033163
Gdpd3	ENSMUSG00000030703	-2.03398	0.000951037	0.0186933
Ifi30	ENSMUSG00000031838	-2.03529	7.74758e-07	9.40542e-05
Loxl3	ENSMUSG00000000693	-2.03837	0.00366971	0.0458043
Unc93b1	ENSMUSG00000036908	-2.0401	3.54211e-05	0.00179865
Slc37a2	ENSMUSG00000032122	-2.05401	0.000441744	0.0111485
Adam33	ENSMUSG00000027318	-2.08609	1.5999e-05	0.00102686
Vim	ENSMUSG00000026728	-2.10406	2.56138e-10	9.81398e-08
Ikzf1	ENSMUSG00000018654	-2.10976	0.000305498	0.00860292
AU020206	ENSMUSG00000097415	-2.11526	9.11693e-08	1.62358e-05
Tgif1	ENSMUSG00000047407	-2.11643	0.000108941	0.00406326
S1pr3	ENSMUSG00000067586	-2.12316	4.85545e-05	0.00234322
Igf1	ENSMUSG00000020053	-2.13351	6.05785e-09	1.66713e-06
Top2a	ENSMUSG00000020914	-2.13843	0.00165266	0.0278192
Hk2	ENSMUSG00000000628	-2.14102	2.16114e-07	3.21476e-05
Myo1f	ENSMUSG00000024300	-2.18112	4.10328e-06	0.000357806
Pycard	ENSMUSG00000030793	-2.20876	0.000191625	0.00620431
Hcst	ENSMUSG00000064109	-2.2166	0.000950131	0.0186933
Gm37399	ENSMUSG00000104200	-2.22597	0.00171259	0.0284547
Cxcr4	ENSMUSG00000045382	-2.23352	0.000556212	0.0131208
Mmp19	ENSMUSG00000025355	-2.24146	0.0006295	0.0141879
Ctss	ENSMUSG00000038642	-2.24774	1.2251e-12	1.10644e-09
Lgals3bp	ENSMUSG00000033880	-2.25363	8.21791e-11	4.49362e-08
Cybb	ENSMUSG00000015340	-2.25851	9.89522e-06	0.000725173
Plek	ENSMUSG00000020120	-2.26865	3.1781e-06	0.000297659
Lpl	ENSMUSG00000015568	-2.28963	5.52961e-08	1.07564e-05
Syk	ENSMUSG00000021457	-2.30585	0.00100693	0.0194972
Tmem273	ENSMUSG00000041707	-2.30935	0.000656808	0.0145696
Cd53	ENSMUSG00000040747	-2.31411	4.61185e-05	0.00224278
Gfap	ENSMUSG00000020932	-2.31564	3.33831e-15	1.05524e-11
Ms4a6d	ENSMUSG00000024679	-2.32553	0.000242195	0.00736134
C4b	ENSMUSG00000073418	-2.33818	5.51949e-14	8.72356e-11
Slc16a3	ENSMUSG00000025161	-2.34171	0.00181917	0.0293015
Gpr65	ENSMUSG00000021886	-2.3484	0.000148684	0.0051365
B3gnt8	ENSMUSG00000059479	-2.39375	0.00117026	0.0216482
Casp12	ENSMUSG00000025887	-2.39921	5.62956e-05	0.00260733
Laptm5	ENSMUSG00000028581	-2.40584	9.49704e-12	6.34775e-09
Frrs1	ENSMUSG00000033386	-2.41016	1.82869e-05	0.00113343
Cchcr1	ENSMUSG00000040312	-2.43141	0.00011512	0.00421004
Adamtsl2	ENSMUSG00000036040	-2.43297	0.000111087	0.00410699
Samsn1	ENSMUSG00000022876	-2.45621	0.00238346	0.0350901
Arhgap30	ENSMUSG00000048865	-2.46633	0.00137482	0.0242107
Tlr2	ENSMUSG00000027995	-2.46971	0.000119698	0.00432418
Cd300c2	ENSMUSG00000044811	-2.47228	0.000784965	0.0164869
C3ar1	ENSMUSG00000040552	-2.47871	7.77061e-08	1.40359e-05
Hpgds	ENSMUSG00000029919	-2.50998	2.51079e-06	0.000244203
Aspg	ENSMUSG00000037686	-2.52452	4.7877e-07	6.37218e-05
Cyba	ENSMUSG00000006519	-2.54071	1.10305e-07	1.89353e-05
Ctsz	ENSMUSG00000016256	-2.54289	9.53869e-12	6.34775e-09
Ptprc	ENSMUSG00000026395	-2.55386	5.03482e-06	0.000418817
Taf9b	ENSMUSG00000047242	-2.5575	0.00324581	0.0426612
Cd52	ENSMUSG00000000682	-2.58121	5.00592e-08	1.02089e-05
C1qb	ENSMUSG00000036905	-2.58552	1.22258e-14	2.80135e-11
Trem2	ENSMUSG00000023992	-2.60474	3.5267e-09	1.0876e-06
Arhgap25	ENSMUSG00000030047	-2.60495	0.000261101	0.00769548
Runx1	ENSMUSG00000022952	-2.62148	0.0011323	0.0212101
Itgb2	ENSMUSG00000000290	-2.62345	1.63362e-06	0.000174593
Parvg	ENSMUSG00000022439	-2.66265	2.10828e-06	0.000211564
Capg	ENSMUSG00000056737	-2.66679	6.90348e-05	0.0029893
Igsf10	ENSMUSG00000036334	-2.7038	0.000278246	0.00805066
Socs3	ENSMUSG00000053113	-2.72064	0.000390529	0.0102445
Klhl6	ENSMUSG00000043008	-2.72867	0.00117716	0.0216652
Hacd4	ENSMUSG00000028497	-2.73128	5.62024e-05	0.00260733
Hpgd	ENSMUSG00000031613	-2.73377	3.27851e-05	0.00169198
H19	ENSMUSG00000000031	-2.73514	0.00404106	0.0484314
Csf2rb	ENSMUSG00000071713	-2.82895	2.43716e-05	0.00138501
Slc15a3	ENSMUSG00000024737	-2.84455	0.000106206	0.00398478
Lox	ENSMUSG00000024529	-2.84547	0.000709569	0.0153626
C1qc	ENSMUSG00000036896	-2.85328	5.61404e-13	5.91532e-10
Arl11	ENSMUSG00000043157	-2.89309	0.000686675	0.0150473
Slc43a3	ENSMUSG00000027074	-2.89817	0.000262256	0.00771154
Tmem106a	ENSMUSG00000034947	-2.90308	0.00012077	0.00435046
Igsf6	ENSMUSG00000035004	-2.93413	0.000500631	0.0122912
Ccn1	ENSMUSG00000028195	-2.94557	0.000131383	0.00463515
Fblim1	ENSMUSG00000006219	-2.95395	1.99732e-05	0.00120257
Fcer1g	ENSMUSG00000058715	-3.05205	1.1994e-11	7.58264e-09
Hvcn1	ENSMUSG00000064267	-3.06057	0.000294119	0.00839468
Ctsd	ENSMUSG00000007891	-3.09197	9.54892e-18	1.20737e-13
Pik3r5	ENSMUSG00000020901	-3.1033	0.000358095	0.00960468
Ms4a6c	ENSMUSG00000079419	-3.11836	6.15152e-07	7.77798e-05
Atf3	ENSMUSG00000026628	-3.13725	8.25591e-06	0.000617986
Rab32	ENSMUSG00000019832	-3.13814	0.000163399	0.00552411
Lgals3	ENSMUSG00000050335	-3.14017	3.83287e-11	2.20286e-08
Anpep	ENSMUSG00000039062	-3.18163	0.000350529	0.00947027
C1qa	ENSMUSG00000036887	-3.18231	1.32933e-14	2.80135e-11
Osmr	ENSMUSG00000022146	-3.23643	1.15362e-05	0.000805877
Apoc4	ENSMUSG00000074336	-3.2882	4.98523e-05	0.00237861
Adgre1	ENSMUSG00000004730	-3.35645	1.50082e-05	0.000973146
Igfbpl1	ENSMUSG00000035551	-3.41543	1.87075e-07	2.8846e-05
Ticam2	ENSMUSG00000056130	-3.44624	7.29785e-05	0.00309261
Fcrls	ENSMUSG00000015852	-3.47429	7.70454e-12	6.08851e-09
Gpx3	ENSMUSG00000018339	-3.52648	9.67531e-11	4.89338e-08
Mpeg1	ENSMUSG00000046805	-3.54193	1.53186e-10	6.6789e-08
Blnk	ENSMUSG00000061132	-3.56772	1.47272e-05	0.000959852
Cd300lf	ENSMUSG00000047798	-3.59662	8.12743e-05	0.00327271
Cd22	ENSMUSG00000030577	-3.61243	5.40224e-05	0.00252985
Serpina3n	ENSMUSG00000021091	-3.6132	2.90945e-16	1.83935e-12
Ccl3	ENSMUSG00000000982	-3.62539	3.83011e-06	0.000340673
Tyrobp	ENSMUSG00000030579	-3.64312	2.40455e-15	1.01344e-11
Sprr1a	ENSMUSG00000050359	-3.68287	8.09173e-05	0.00326875
Cox6a2	ENSMUSG00000030785	-3.87704	8.8361e-05	0.00349136
Wfdc17	ENSMUSG00000069792	-3.89489	6.97812e-07	8.65013e-05
Mcoln3	ENSMUSG00000036853	-3.98327	2.71186e-06	0.000258255
Fcgr2b	ENSMUSG00000026656	-4.00009	3.34198e-08	7.04267e-06
Il2rg	ENSMUSG00000031304	-4.02536	0.000193392	0.00621712
Tent5c	ENSMUSG00000044468	-4.04026	1.36879e-07	2.21885e-05
Serpinf2	ENSMUSG00000038224	-4.16165	1.7023e-06	0.000177364
Timp1	ENSMUSG00000001131	-4.16839	1.00116e-05	0.000725173
Cd68	ENSMUSG00000018774	-4.29697	1.78957e-10	7.18081e-08
Cd84	ENSMUSG00000038147	-4.3853	9.01257e-07	0.0001065
Clec7a	ENSMUSG00000079293	-4.53802	5.4288e-08	1.07253e-05
Lyz2	ENSMUSG00000069516	-4.78762	1.40099e-13	1.77141e-10
Hpse	ENSMUSG00000035273	-5.19296	5.07299e-07	6.68156e-05
Cst7	ENSMUSG00000068129	-5.26471	1.6432e-06	0.000174593
Ms4a7	ENSMUSG00000024672	-5.32064	2.40562e-07	3.53682e-05
Itgax	ENSMUSG00000030789	-5.60526	1.2139e-06	0.000140813
Gpnmb	ENSMUSG00000029816	-5.66452	7.73001e-09	2.03621e-06
Cd5l	ENSMUSG00000015854	-5.88748	7.63936e-07	9.37787e-05
Atp6v0d2	ENSMUSG00000028238	-7.0016	5.84238e-09	1.66713e-06

## Sheet: DEG WT vs Grn KO spinal cord
result_gene_symbol	genes	logFC	P.Value	adj.P.Val
Gm11942	ENSMUSG00000094344	4.90582	3.10126e-12	3.92123e-08
Grn	ENSMUSG00000034708	4.88891	3.69139e-09	2.3337e-05
Dctn1	ENSMUSG00000031865	-2.32919	2.474e-06	0.00782032
Rplp1	ENSMUSG00000007892	-0.590036	1.13265e-05	0.0204588
Gm28438	ENSMUSG00000101939	6.30079	5.67601e-06	0.0130515
mt-Nd3	ENSMUSG00000064360	-5.30243	8.26996e-07	0.00348551
Gm7292	ENSMUSG00000104222	5.59792	6.19336e-06	0.0130515

## Sheet: DEG WTvstmem106b KO spinal cord
result_gene_symbol	genes	logFC	P.Value	adj.P.Val
Gm11942	ENSMUSG00000094344	4.44099	3.30964e-12	4.18471e-08
Rplp1	ENSMUSG00000007892	-0.727399	4.70367e-07	0.00297366
Gm10073	ENSMUSG00000060019	-1.31785	1.69216e-06	0.00713191
Gm26782	ENSMUSG00000097431	1.89254	8.74431e-06	0.0276408
